# Supplementary material for: Fusarins G–L with Inhibition of NO in RAW264.7 from Marine-Derived Fungus Fusarium solani 7227
Source: Mar Drugs. 2021 May 25;19(6):305. doi: 10.3390/md19060305 (PMC8226964; doi:10.3390/md19060305)
Supplement: Supplementary file 1 [file marinedrugs-19-00305-s001.zip]

Archive with 1 entries (1 files):
- marinedrugs-1217741-supplementary.pdf
